# Supplementary material for: Cost-Effectiveness of Prolonged Physical Activity on Prescription in Previously Non-Complying Patients: Impact of Physical Activity Mediators
Source: Int J Environ Res Public Health. 2023 Feb 21;20(5):3801. doi: 10.3390/ijerph20053801 (PMC10001088; doi:10.3390/ijerph20053801)
Supplement: Supplementary file 1 [file ijerph-20-03801-s001.zip]

Archive with 1 entries (1 files):
- ijerph-2139323-supplementary.pdf
